# Supplementary material for: Downregulation of the Long Non-Coding RNA MDL1AS Alters Metabolism, Differentiation, and Radiosensitivity in NTERA2 and SH-SY5Y Cells
Source: Cancers (Basel). 2026 Mar 12;18(6):928. doi: 10.3390/cancers18060928 (PMC13024438; doi:10.3390/cancers18060928)
Supplement: Supplementary file 1 [file cancers-18-00928-s001.zip]

Archive with 1 entries (1 files):
- cancers-4195801-supplementary.pdf
